# Supplementary material for: Protective Effects of Angiotensin Receptor Blockers on the Incidence of Dementia in Patients with Chronic Kidney Disease: A Population-Based Nationwide Study
Source: J Clin Med. 2021 Nov 5;10(21):5175. doi: 10.3390/jcm10215175 (PMC8585022; doi:10.3390/jcm10215175)
Supplement: Supplementary file 1 [file jcm-10-05175-s001.zip]

Archive with 5 entries (3 files):
- jcm-1448515-supplementary/
- jcm-1448515-supplementary/supplementary/
- jcm-1448515-supplementary/supplementary/S1_CKD definition from NHIRD.pdf
- jcm-1448515-supplementary/supplementary/S2_Code for disease.pdf
- jcm-1448515-supplementary/supplementary/S3_Code for medication.pdf
